# Supplementary material for: MicroRNA-Related Polymorphism and Their Association with Fibromyalgia
Source: Genes (Basel). 2023 Jun 21;14(7):1312. doi: 10.3390/genes14071312 (PMC10379154; doi:10.3390/genes14071312)
Supplement: Supplementary file 1 [file genes-14-01312-s001.zip]

Archive with 1 entries (1 files):
- genes-2445463-supplementary.xlsx
